# Supplementary material for: Dataset of soil bacterial compositions and biochemical properties of a Moso bamboo forest under mulching-intensive management
Source: Data Brief. 2019 Dec 11;28:104973. doi: 10.1016/j.dib.2019.104973 (PMC6926336; doi:10.1016/j.dib.2019.104973)
Supplement: Multimedia component 1 [file mmc1.xlsx]

## Sheet: M1Table1
	SWC	pH	SOC	TN	C/N	TP	AP	WSOC	WSON	MBC	MBN	MBC/MBN	NH4+-N	NO3--N
CK1	23.553	5.1	18.945	1.431	13.239	0.3869	1.2489	51.0585	5.3367	1426.64	81.313	17.5451	5.6162	1.917
CK2	23.1027	5.2	17.725	1.56	11.3622	0.3599	1.3457	53.5833	3.5908	1625.36	83.9022	19.3721	6.105	1.4881
CK3	23.521	4.8	13.115	1.01	12.9851	0.4057	1.5394	63.0912	3.1434	1608.27	83.7919	19.1936	3.736	3.0627
CK4	23.3364	5.1	21.725	1.51	14.3874	0.4505	1.232	52.119	3.3061	1578.32	82.7201	19.0802	3.8265	1.4227
CK5	23.2281	5.5	19.204	1.635	11.7456	0.3607	1.5373	64.8058	5.1549	1373.89	81.337	16.8913	6.6217	2.9204
MU1	26.8361	4.8	27.05	2.007	13.4778	1.5194	72.9067	102.11	7.1243	1354.07	87.9602	15.3941	14.8021	9.1796
MU2	25.1216	4.6	25.31	1.01	25.0594	1.058	48.4259	83.0422	7.7206	1336.03	90.3239	14.7916	10.8378	12.5071
MU3	25.4924	4.7	26.315	1.39	18.9317	1.212	83.4731	109.474	11.554	1182.24	94.193	12.5512	18.3231	9.8012
MU4	25.01	4.7	32.466	2.324	13.9699	1.3371	33.681	88.7228	7.503	1203.33	87.0689	13.8204	11.2031	9.035
MU5	25.1985	3.9	33.617	2.341	14.3601	1.5089	86.0084	110.64	10.2365	1385.32	94.0206	14.7342	18.5288	12.1667
AL1	23.004	4.1	25.706	1.57	16.3732	1.2376	41.117	92.3066	5.3745	1662.06	89.5154	18.5673	24.0251	18.905
AL2	20.538	4.9	24.525	1.595	15.3762	1.0669	52.819	60.2379	9.8051	1616.9	89.1532	18.1363	22.7385	15.4167
AL3	22.0149	4.8	25.015	1.69	14.8018	2.2736	17.006	68.3505	5.7315	1473.17	90.6434	16.2524	6.2701	17.8129
AL4	23.6008	4.8	24.17	1.604	15.0686	1.932	43.687	82.5103	5.1675	1414.32	90.1058	15.6962	6.0103	15.331
AL5	24.0728	4.2	27.82	1.61	17.2795	1.0607	21.1178	92.6601	10.9019	1558.61	88.7931	17.5532	18.292	15.5044
LT1	26.4861	4.3	26.12	2.23	11.713	1.3268	21.6097	103.249	3.4684	1389	100.032	13.8856	7.2022	26.7486
LT2	24.9684	4.7	24.13	1.301	18.5473	2.3358	25.571	136.471	3.049	1244.01	84.0159	14.8068	6.5329	29.0068
LT3	23.3412	4.3	23.805	1.409	16.895	2.3909	19.508	141.569	3.0971	1302.17	94.245	13.8169	8.3022	27.1516
LT4	24.8104	4.1	29.3	1.96	14.949	2.152	23.481	64.767	6.7674	1335.76	99.1592	13.4709	8.7411	29.3357
LT5	25.241	4.2	29.331	1.804	16.2589	2.0398	20.2644	84.5687	8.8613	1270.16	86.16	14.7419	8.3995	29.415
