# Supplementary material for: Dataset of soil bacterial compositions and biochemical properties of a Moso bamboo forest under mulching-intensive management
Source: Data Brief. 2019 Dec 11;28:104973. doi: 10.1016/j.dib.2019.104973 (PMC6926336; doi:10.1016/j.dib.2019.104973)
Supplement: Multimedia component 2 [file mmc2.xlsx]

## Sheet: M2Figure1
#OTU ID	CK1	CK2	CK3	CK4	CK5		MU1	MU2	MU3	MU4	MU5		AL1	AL2	AL3	AL4	AL5		LT1	LT2	LT3	LT4	LT5
k__Bacteria;p__	0	0	0	0	0		0.00137768	0.0011865	0.00229447	0.00267888	0.00145937		0.00619702	0.00866106	0.0077298	0.00860956	0.00174268		0.00045134	0.00050588	0.0012155	0.00086069	0.00150359
k__Bacteria;p__AD3	0.155624	0.137554	0.13927	0.135615	0.14437		0.00863693	0.0150494	0.0712562	0.0267657	0.0266867		0.152928	0.152474	0.152036	0.152852	0.152079		0.0104593	0.00607422	0.0123726	0.00822344	0.0107042
k__Bacteria;p__Acidobacteria	0.418469	0.448976	0.443033	0.445541	0.452719		0.471272	0.43382	0.367188	0.451593	0.398549		0.304284	0.322118	0.304833	0.287494	0.323438		0.315086	0.386526	0.337505	0.327518	0.354836
k__Bacteria;p__Actinobacteria	0.0436604	0.0405521	0.0409692	0.0411647	0.0377048		0.0361011	0.0585714	0.0584173	0.0498862	0.0531832		0.084757	0.0751529	0.0887384	0.084367	0.0850523		0.0650908	0.0673479	0.0724344	0.0639296	0.0665087
k__Bacteria;p__Armatimonadetes	0.00235294	0.00323655	0.00246904	0.00410081	0.00241798		0.00317185	0.00118649	0.00178891	0.00165423	0.00153919		0.0023864	0.00190158	0.00381235	0.00352806	0.00219854		0.00393238	0.00420627	0.00218871	0.00299594	0.004269
k__Bacteria;p__Bacteroidetes	0.00651412	0.00619233	0.0103854	0.00805492	0.00647301		0.0511099	0.0314524	0.0320115	0.0377756	0.0457925		0.0196629	0.0198768	0.0203339	0.0202368	0.0200241		0.0461886	0.0336706	0.0353502	0.0371488	0.0493677
k__Bacteria;p__Chlamydiae	3.1178e-05	0.00019038	0.00037663	0.00046042	0.0002851		0.00397283	0.00566883	0.00590411	0.00450558	0.00226499		0.004574	0.00498319	0.00411812	0.00794154	0.0122258		0.00109053	0.00205696	0.00407818	0.00252758	0.00151503
k__Bacteria;p__Chlorobi	0.00094118	0.00109472	0.00108805	0.00102579	0.00136973		0.00265923	0.00602039	0.00806801	0.00186669	0.00391571		0.002956	0.00101284	0.00174134	0.00563137	0.00180518		4.2432e-05	0.00209136	0.00310018	0.00502188	0.00336911
k__Bacteria;p__Chloroflexi	0.0765824	0.0782345	0.076921	0.075983	0.0842372		0.0442662	0.077075	0.0614549	0.0520296	0.0531732		0.0777893	0.0771806	0.0772773	0.0772758	0.0769395		0.0257458	0.0152532	0.026892	0.0284341	0.0141651
k__Bacteria;p__Cyanobacteria	0.00073935	0.00019038	0.00062772	0.00030205	0.00019201		0.00195438	0.00303217	0.00223779	0.00106188	0.00817784		0.00230556	0.0002836	0.00091366	0.00372247	0.00136086		0.00135456	0.00307939	0.00185883	0.00125264	0.00186484
k__Bacteria;p__Elusimicrobia	0.00046471	0.00047597	0.00041848	5.412e-05	0.00071259		0.00054466	0.00043944	0.00103334	0.00072101	0.00039251		0.00103331	0.00056719	0.00096483	0.00112445	0.00036685		0.00041939	0.00011215	0.0005421	0.00044629	0.00036486
k__Bacteria;p__FBP	0	0	0	0	3.669e-05		9.612e-05	0.00013183	0.00027445	0.00013298	0.00011246		0.00231577	0.0024051	0	0.00342916	0		0.0004278	0.00051169	0.00049554	0.00054217	0.00052702
k__Bacteria;p__FCPU426	0.00028824	0.00028558	0.00054402	0.00072698	0.000622		0.00333205	0.0027685	0.00377226	0.0032296	0.00300684		0.00957845	0.00137747	0.00602459	0.00886197	0.00391577		0.00521774	0.00500689	0.00522875	0.0050064	0.00510804
k__Bacteria;p__Firmicutes	0.00094122	0.00028558	0.00025108	0.00043699	0.00010969		0.00041651	8.789e-05	0.00085001	0.00017616	0.00010662		0.00617394	0.00140514	0.00166484	0.00775913	0.00063776		0.00061995	0.00100637	0.00124405	0.00094307	0.00097296
k__Bacteria;p__GAL15	0.0290823	0.0249881	0.0250251	0.028128	0.02333		0.00167282	0.00205467	0.00223003	0.00131006	0.00100649		0.00494578	0.00416778	0.00519544	0.00519716	0.00514976		0.00072007	0.0010375	0.0010455	0.00083101	0.00093242
k__Bacteria;p__GN02	0	0	0	0	0		6.408e-05	0.00017578	0.00041667	0.00010058	0.00043236		0.00033546	0.00024308	3.53e-05	0.00027452	3.126e-05		0	3.122e-05	3.007e-05	1.27e-06	0
k__Bacteria;p__Gemmatimonadetes	0.0287529	0.026892	0.0233093	0.0291298	0.0235171		0.0132	0.0196217	0.0119002	0.01073	0.0134958		0.00662965	0.00743914	0.00631905	0.0064452	0.00618782		0.0176323	0.0193407	0.027983	0.021499	0.02177
k__Bacteria;p__Nitrospirae	0.011012	0.0116135	0.0105335	0.0116619	0.0113775		0.00048059	0.00035155	0.00073889	0.00045689	0.00047877		0.00100947	0.00068873	0.00137678	0.00095305	0.00087682		0.00072514	0.00089186	0.00048245	0.00057862	0.00064864
k__Bacteria;p__OD1	0.00023529	0.00014279	0.00016739	0.00020315	8.548e-05		0.00153787	0.00105466	0.0031337	0.00115064	0.00139759		0.008167	0.00112154	0.00201235	0.0071544	0.00033025		0.00475668	0.00612756	0.0066627	0.00599278	0.0050005
k__Bacteria;p__OP11	0.00014118	0.00014279	8.37e-05	0.00015236	0.00010258		0.00022427	0.00030761	0.00088445	0.00030058	0.00026002		0.00015479	0.00016205	0.00027651	0.00016959	3.869e-05		0	0.00010016	9.345e-05	0.00011839	0
k__Bacteria;p__Planctomycetes	0.0108706	0.0111851	0.0115082	0.0105398	0.0106756		0.030469	0.0353978	0.0250392	0.0291371	0.0305321		0.0207588	0.0206264	0.0200503	0.0207667	0.0200855		0.04354	0.0447447	0.0439651	0.057397	0.0283714
k__Bacteria;p__Proteobacteria	0.0851454	0.0795811	0.0839472	0.0800736	0.0832471		0.177047	0.179381	0.177219	0.179321	0.176979		0.145614	0.157456	0.143326	0.146125	0.140308		0.277196	0.245741	0.23415	0.253244	0.261872
k__Bacteria;p__TM6	0.00023009	0.00023798	0.00046033	0.00122005	0.00033046		0.00307574	0.00290034	0.00463324	0.00323626	0.00233158		0.00717297	0.00270928	0.00780026	0.00690896	0.00252154		0.00011682	0.00093659	0.00033892	0.00053069	0.00064864
k__Bacteria;p__TM7	0.00701177	0.00519763	0.0063609	0.0058531	0.00561343		0.075313	0.0566444	0.0447127	0.0618651	0.066077		0.0395361	0.0386577	0.0399836	0.0396481	0.0393368		0.0772621	0.0448751	0.0651057	0.0658658	0.0758946
k__Bacteria;p__Verrucomicrobia	0.0657882	0.0721181	0.0670405	0.0663718	0.0668255		0.0260467	0.0228886	0.0247336	0.0218067	0.022473		0.0212753	0.0347346	0.030395	0.0213826	0.0455765		0.0433778	0.0463533	0.0452272	0.0458287	0.036028
k__Bacteria;p__WPS-2	0.0255059	0.0275583	0.0250251	0.02536	0.024115		0.0292312	0.0281148	0.0644508	0.0389152	0.0540355		0.042575	0.0404604	0.0441628	0.042152	0.0411848		0.0456346	0.0371398	0.0480298	0.039023	0.0420025
k__Bacteria;p__WS3	0.000770589	0.00228463	0.00188316	0.00458358	0.0003221		0	0	0	0	0		0.00011245	0	0.00013537	0.00043051	0.00013395		0	0	0	0	0
