# Supplementary material for: Dataset of soil bacterial compositions and biochemical properties of a Moso bamboo forest under mulching-intensive management
Source: Data Brief. 2019 Dec 11;28:104973. doi: 10.1016/j.dib.2019.104973 (PMC6926336; doi:10.1016/j.dib.2019.104973)
Supplement: Multimedia component 3 [file mmc3.xlsx]

## Sheet: M3Table
	Phylum distribution of dominant soil bacteria (OTU≥1.0%) in the four management modes. CK (a control area, no fertilization and mulching, only the random digging of bamboo shoots in the past 12 years), MU (mulching mode, the second year of mulching after 2 years of alternation), AL (alternation mode, the first year of alternation after 3 years of mulching), and LT (long-term mulching mode, fertil…
	OTU ID	CK	MU	AL	LT
	Acidobacteria	44.2±1.4a	42.4±4.2a	30.8±1.5b	34.4±2.8b
	AD3	14.2±0.8a	3.0±2.5b	15.2±0.0a	1.0±0.2c
	Proteobacteria	8.2±0.2d	17.8±0.1b	14.7±0.7c	25.4±1.6a
	Chloroflexi	7.9±0.4a	5.8±1.7b	7.8±0.0a	2.5±0.8c
	Verrucomicrobia	6.8±0.3a	2.4±0.2c	3.1±1.0b	4.3±0.4b
	Actinobacteria	4.0±0.2d	5.1±0.9c	8.4±0.5a	6.7±0.3b
	GAL15	2.6±0.2a	0.2±0.1c	0.5±0.0b	0.1±0.0c
	Gemmatimonadetes	2.6±0.3a	1.4±0.3b	0.7±0.0c	2.2±0.4a
	WPS-2	2.6±0.1b	4.3±1.6a	4.2±0.1a	4.2±0.5a
	Planctomycetes	1.1±0.0d	3.0±0.4b	2.0±0.0c	4.4±1.0a
	Nitrospirae	1.1±0.0a	0.1±0.0b	0.1±0.1b	0.1±0.0b
	Bacteroidetes	0.8±0.2c	4.0±0.9a	2.0±0.0b	4.0±0.7a
	TM7	0.6±0.1c	6.0±1.1a	3.9±0.0b	6.7±1.3a
	Multiple comparisons are performed if quantitative proportion of one phylum ≥ 1.0% among the 4 modes.
	Values within a column followed by different lowercase letters are significantly different at the 0.05 probability level.
