# Supplementary material for: Dataset of soil bacterial compositions and biochemical properties of a Moso bamboo forest under mulching-intensive management
Source: Data Brief. 2019 Dec 11;28:104973. doi: 10.1016/j.dib.2019.104973 (PMC6926336; doi:10.1016/j.dib.2019.104973)
Supplement: Multimedia component 4 [file mmc4.xlsx]

## Sheet: M4Figure2
#OTU ID	CK1	CK2	CK3	CK4	CK5		MU1	MU2	MU3	MU4	MU5		AL1	AL2	AL3	AL4	AL5		LT1	LT2	LT3	LT4	LT5
k__Bacteria;p__;c__;o__;f__;g__	0	0	0	0	0		0.00137768	0.0011865	0.00229447	0.00267888	0.00145937		0.00619702	0.00866106	0.0077298	0.00860956	0.00174268		0.00045134	0.00050588	0.0012155	0.00086069	0.00150359
k__Bacteria;p__AD3;c__ABS-6;o__;f__;g__	0.113694	0.095286	0.0985521	0.0954571	0.103813		0.00411944	0.00883178	0.0505393	0.0200679	0.0195648		0.097228	0.0906292	0.100399	0.10018	0.092157		0.00863502	0.00402154	0.00965687	0.00633921	0.00840218
k__Bacteria;p__AD3;c__JG37-AG-4;o__;f__;g__	0.0419294	0.0422684	0.0407181	0.0401579	0.0405578		0.00451749	0.00621761	0.0207169	0.00669781	0.00712187		0.0557001	0.0618447	0.0516373	0.052671	0.0599216		0.0018243	0.00205268	0.00271578	0.00188423	0.00230198
k__Bacteria;p__Acidobacteria;c__;o__;f__;g__	0.00189488	0.00066635	0.00087881	0.00103529	0.0002659		0	0	0	0	0		1.71e-05	0	3.53e-05	1.205e-05	2.061e-05		0	0	0	0	0
k__Bacteria;p__Acidobacteria;c__Acidobacteria-5;o__;f__;g__	0.0030257	0.0026654	0.00259458	0.00244706	0.00168127		0.00076894	0.00114256	0.00046667	0.00036913	0.00036011		0.00039549	0.00032411	0.00035302	0.00030506	0.00030006		0.00052557	7.258e-05	0.00096568	0.00052702	8.545e-05
k__Bacteria;p__Acidobacteria;c__Acidobacteria-6;o__CCU21;f__;g__	8.516e-05	0.00023798	0.00016739	0.00032941	0.00029548		0	0	3.889e-05	8.215e-05	5.871e-05		0	0	0	0	0		0	0	0	0	0
k__Bacteria;p__Acidobacteria;c__Acidobacteria-6;o__iii1-15;f__;g__	0.00258578	0.00647311	0.00631905	0.00512941	0.00412141		0.00051262	0.00083494	0.00089445	0.00062187	0.00053978		0.00098579	0.00129644	0.00098846	0.00092315	0.00093315		0.00086135	0.00012606	0.00063028	0.00109458	0.00239478
k__Bacteria;p__Acidobacteria;c__Acidobacteria-6;o__iii1-15;f__RB40;g__	0	0	0	0	1.022e-05		0.00070486	0.00070311	0.00035	0.0007333	0.00069007		0.00010252	0.00012154	0.00010591	0.00010152	2.154e-05		0.00201948	0.0040026	0.00083155	0.00105404	0.00306438
k__Bacteria;p__Acidobacteria;c__Acidobacteriia;o__Acidobacteriales;f__;g__	6.711e-05	0	4.185e-05	0	1.116e-05		0.00169806	0.00171383	0.00280003	0.00289719	0.00210039		0.00062104	0.00081027	0.00045893	0.00072712	0.00062314		0.00234485	0.00264158	0.00136485	0.00214862	0.00421648
k__Bacteria;p__Acidobacteria;c__Acidobacteriia;o__Acidobacteriales;f__Acidobacteriaceae;g__	0.00921573	0.00566397	0.00728155	0.0072	0.00722369		0.132385	0.106609	0.0949677	0.1362	0.109508		0.0662581	0.0712636	0.051082	0.0512692	0.0521552		0.0863488	0.112664	0.114676	0.102156	0.103656
k__Bacteria;p__Acidobacteria;c__Acidobacteriia;o__Acidobacteriales;f__Acidobacteriaceae;g__Edaphobacter	0.00121225	0.00095193	0.00142283	0.00131765	0.0008657		3.204e-05	4.394e-05	0	0	0		9.501e-05	4.051e-05	0.00021181	9.618e-05	0.00025811		5.339e-05	3.002e-05	0.00021248	0.00012162	0.00033548
k__Bacteria;p__Acidobacteria;c__Acidobacteriia;o__Acidobacteriales;f__Acidobacteriaceae;g__Terriglobus	0	0	0	4.706e-05	8.548e-05		0.00032039	0	7.778e-05	0.00026913	8.315e-05		1.625e-05	0	3.53e-05	2.152e-05	8.151e-05		0.00013666	0.00015478	0.0001249	0.00016216	0.00013269
k__Bacteria;p__Acidobacteria;c__Acidobacteriia;o__Acidobacteriales;f__Koribacteraceae;g__	0.132525	0.139077	0.140023	0.146118	0.150258		0.124567	0.107752	0.0948899	0.119642	0.0982487		0.0656474	0.0879553	0.0763229	0.0831258	0.0820518		0.0654784	0.075135	0.0539818	0.0668505	0.0632012
k__Bacteria;p__Acidobacteria;c__Acidobacteriia;o__Acidobacteriales;f__Koribacteraceae;g__Candidatus Koribacter	0.0192258	0.0182304	0.0216354	0.0172235	0.0152158		0.0305652	0.0363421	0.0211947	0.0254871	0.0409269		0.0248976	0.0204594	0.0108024	0.0162005	0.0222584		0.0154445	0.0254457	0.0221447	0.0109051	0.0130319
k__Bacteria;p__Acidobacteria;c__BPC102;o__;f__;g__	0.00050788	0.00052356	0.00041848	0.00061176	0.00052146		0	0	0	0	0		1.777e-05	0	3.53e-05	3.61e-05	2.517e-05		0	0	0	0	0
k__Bacteria;p__Acidobacteria;c__DA052;o__Ellin6513;f__;g__	0.138258	0.1604	0.143078	0.158682	0.149678		0.0874343	0.0968096	0.0852454	0.0806815	0.0700689		0.0846711	0.0813041	0.0988103	0.0810121	0.0928554		0.0831024	0.0769185	0.0511785	0.060283	0.0519413
k__Bacteria;p__Acidobacteria;c__Solibacteres;o__Solibacterales;f__;g__	0.0212156	0.0310804	0.0284985	0.0223059	0.0332659		0.0394031	0.0270258	0.0182337	0.0343136	0.0268452		0.0192957	0.0223636	0.0166626	0.0132163	0.0251001		0.0215549	0.0209284	0.0401219	0.0309726	0.0511694
k__Bacteria;p__Acidobacteria;c__Solibacteres;o__Solibacterales;f__Solibacteraceae;g__	0.00062157	0.00076154	0.00121359	0.00084706	0.00133699		0.0100602	0.00856917	0.00812787	0.00937482	0.00852155		0.003385	0.0038488	0.00271825	0.0031007	0.00310515		0.00861953	0.0271546	0.0164815	0.0159322	0.0226155
k__Bacteria;p__Acidobacteria;c__Solibacteres;o__Solibacterales;f__Solibacteraceae;g__Candidatus Solibacter	0.0323569	0.0351737	0.0379143	0.0313882	0.0369841		0.0393594	0.042758	0.0335615	0.0364125	0.0352149		0.03015	0.0291699	0.034949	0.0288967	0.0330642		0.0281349	0.0319124	0.0280614	0.0296347	0.0326188
k__Bacteria;p__Acidobacteria;c__Sva0725;o__Sva0725;f__;g__	0.00066887	0.00066635	0.00062772	0.00108235	0.00096239		0	0	0	0	0		0	0	0	0	0		0	0	0	0	0
k__Bacteria;p__Acidobacteria;c__TM1;o__;f__;g__	0.00032699	0.00033317	0.00016739	0.00037647	9.559e-05		0.00323593	0.00312006	0.00521117	0.00412398	0.00491349		0.0054	0.0020662	0.00808416	0.00621517	0.009022		0.00026875	0.00891547	0.00588414	0.0054729	0.00631279
k__Bacteria;p__Acidobacteria;c__[Chloracidobacteria];o__11-24;f__;g__	0.00468979	0.00685388	0.00594242	0.00663529	0.00721599		0	0	3.889e-05	9.132e-05	1.025e-05		7.41e-05	8.103e-05	7.06e-05	3.205e-05	0		9.677e-05	0.0002175	6.138e-05	4.054e-05	2.916e-05
k__Bacteria;p__Acidobacteria;c__[Chloracidobacteria];o__RB41;f__;g__	0.0212012	0.0167525	0.0209545	0.0208353	0.0187513		0	8.789e-05	7.778e-05	2.387e-05	0		0.00011372	0.00012154	0.00010591	0.00010028	0.00011699		1.247e-05	0.00019349	0.00068416	4.054e-05	3.046e-05
k__Bacteria;p__Acidobacteria;c__[Chloracidobacteria];o__RB41;f__Ellin6075;g__	0.00065987	0.00080914	0.00066957	0.00056471	0.00042158		0	0	0	0	0		3e-05	0	7.06e-05	0	6.2e-05		0	0	0	0	0
k__Bacteria;p__Acidobacteria;c__iii1-8;o__32-20;f__;g__	0.00122512	0.00066635	0.00142283	0.00164706	0.00075115		0	0	3.889e-05	0	9.125e-05		0	0	3.53e-05	0	5.12e-05		0	0	0	0	0
k__Bacteria;p__Acidobacteria;c__iii1-8;o__DS-18;f__;g__	0.0268998	0.02099	0.021761	0.0197176	0.0226998		0.00022427	0.00030761	0.00097223	0.00026973	0.00036741		0.00211	0.0008913	0.00289476	0.00210255	0.00133226		8.316e-05	1.335e-05	0.00010038	0.00012162	0
k__Bacteria;p__Actinobacteria;c__Acidimicrobiia;o__Acidimicrobiales;f__;g__	0.00693988	0.00613993	0.00590057	0.00641176	0.0040209		0.00906703	0.0103269	0.00972233	0.00821548	0.0132978		0.0087078	0.00927764	0.00931973	0.00631549	0.00892367		0.013662	0.0216439	0.0151672	0.0124678	0.00915481
k__Bacteria;p__Actinobacteria;c__Acidimicrobiia;o__Acidimicrobiales;f__EB1017;g__	0.00182298	0.00176107	0.00196686	0.00369412	0.00186887		0.00041651	0.00070311	0.00062223	0.00071213	0.00061322		0.000826	0.00093182	0.00074134	0.00113291	0.00093307		0.0006081	0.00072166	0.00083125	0.00082157	0.00079125
k__Bacteria;p__Actinobacteria;c__Actinobacteria;o__Actinomycetales;Other;Other	0.00032201	0.00033317	4.185e-05	0.00028235	0.00036697		9.612e-05	0.00083494	0.00054445	0.00060049	0.00051878		0.0004001	0.00020257	0.00063544	0.00032513	0.00030215		0.00052702	0.00086446	0.00076184	0.00060513	0.00050006
k__Bacteria;p__Actinobacteria;c__Actinobacteria;o__Actinomycetales;f__;g__	0.0216981	0.0207044	0.0195012	0.0203765	0.0196834		0.0177545	0.0330912	0.0354282	0.0275511	0.0290121		0.060323	0.0497508	0.0624384	0.0631215	0.0600214		0.0221754	0.0215766	0.021579	0.0269155	0.0200689
k__Bacteria;p__Actinobacteria;c__Actinobacteria;o__Actinomycetales;f__Actinospicaceae;g__	0	0	4.185e-05	0	2.255e-05		0.00016019	0.00017578	0.00050556	0.00042033	0.00031128		0.00024	4.051e-05	0.00049423	0.00020051	0.00031212		8.108e-05	0	6.125e-05	2.188e-05	0.00030219
k__Bacteria;p__Actinobacteria;c__Actinobacteria;o__Actinomycetales;f__Actinosynnemataceae;Other	0	0	0.00016739	4.706e-05	7.452e-05		0.00038447	8.789e-05	0.00015556	0.00021578	0.00010028		0.00011	8.103e-05	0.00014121	0.00012952	8.215e-05		0.00261549	0.00015214	0.00020055	0.00017884	0.00024324
k__Bacteria;p__Actinobacteria;c__Actinobacteria;o__Actinomycetales;f__Actinosynnemataceae;g__	6.998e-05	9.519e-05	0.00016739	4.706e-05	0		3.204e-05	0	7.778e-05	6.219e-05	2.216e-05		8.1e-05	4.051e-05	0.00017651	0.0001007	7.215e-05		0.0001661	0.0001028	0.00028425	0.00011685	0.00016216
k__Bacteria;p__Actinobacteria;c__Actinobacteria;o__Actinomycetales;f__Actinosynnemataceae;g__Kutzneria	0.00011129	0	8.37e-05	4.706e-05	0		0	4.394e-05	3.889e-05	5.5e-05	4.601e-05		0.000165	4.051e-05	0.00031772	2.154e-05	0.0003627		1.391e-05	5.069e-05	6.122e-05	1.687e-05	8.108e-05
k__Bacteria;p__Actinobacteria;c__Actinobacteria;o__Actinomycetales;f__Dermacoccaceae;g__Dermacoccus	0	0	0	0	0		0.00019223	0	0	0.00010037	1.445e-05		5.14e-05	8.103e-05	3.53e-05	2.951e-05	0.00010033		0.0004123	0.00062181	0.00062125	0.00050122	0.0004054
k__Bacteria;p__Actinobacteria;c__Actinobacteria;o__Actinomycetales;f__Frankiaceae;g__	0.0003467	0.00038077	0.00054402	0.00037647	0.00046993		0.00044855	0.00052733	0.00050556	0.0005111	0.00050023		0.000286	0.00036462	0.00031772	0.00030015	0.00039922		0.00115483	0.00200545	0.003268	0.00109158	0.0016216
k__Bacteria;p__Actinobacteria;c__Actinobacteria;o__Actinomycetales;f__Microbacteriaceae;Other	9.339e-05	4.76e-05	4.185e-05	0	0		3.204e-05	8.789e-05	3.889e-05	5.61e-05	2.549e-05		0.0001245	8.103e-05	0.00014121	0.0001236	0.00011207		0.00061379	0.00019925	0.00026618	0.00039947	0.0002027
k__Bacteria;p__Actinobacteria;c__Actinobacteria;o__Actinomycetales;f__Microbacteriaceae;g__Salinibacterium	0	0	0	4.706e-05	0		0.00016019	4.394e-05	7.778e-05	9.213e-05	4.578e-05		0.0002247	0.00024308	0.00024711	0.00020155	0.00023368		0	0	0	0	4.054e-05
k__Bacteria;p__Actinobacteria;c__Actinobacteria;o__Actinomycetales;f__Micrococcaceae;g__	0.00033664	4.76e-05	0.00037663	0.00056471	8.661e-05		0.00048058	0.00017578	0.00089445	0.00050091	0.00043398		0.00181	0.00093182	0.00300067	0.00028383	0.00103191		0	6.155e-05	3.145e-05	0.00012987	8.108e-05
k__Bacteria;p__Actinobacteria;c__Actinobacteria;o__Actinomycetales;f__Micrococcaceae;g__Arthrobacter	0	4.76e-05	0	4.706e-05	0		6.408e-05	0	0	0	0		0.0002004	0.00020257	0.00028242	0.00023948	0.0002384		0	0	0	0	0
k__Bacteria;p__Actinobacteria;c__Actinobacteria;o__Actinomycetales;f__Micrococcaceae;g__Sinomonas	6.512e-05	4.76e-05	4.185e-05	4.706e-05	6.339e-05		0	4.394e-05	3.889e-05	5.219e-05	3.218e-05		9.823e-05	0	0.00028242	8.331e-05	0.00010028		0.00021699	0.00010697	0.00010038	0.00020579	0.00012162
k__Bacteria;p__Actinobacteria;c__Actinobacteria;o__Actinomycetales;f__Micromonosporaceae;Other	0.00029688	0.00038077	0.00029294	0.00037647	0.00036995		3.204e-05	0.00043944	0.00019445	0.00010092	0.00012009		0.000255	0.00032411	0.00021181	0.00020035	0.00023155		5.138e-05	6.117e-05	9.135e-05	8.138e-05	8.108e-05
k__Bacteria;p__Actinobacteria;c__Actinobacteria;o__Actinomycetales;f__Micromonosporaceae;g__	6.699e-05	4.76e-05	0.00054402	0.00023529	3.697e-05		6.408e-05	8.789e-05	0	5.131e-05	6.913e-05		0	0	7.06e-05	0	0		0.00050094	0.00068491	0.0005128	0.00037155	0.00048648
k__Bacteria;p__Actinobacteria;c__Actinobacteria;o__Actinomycetales;f__Micromonosporaceae;g__Dactylosporangium	0.00015269	0.00014279	0.00016739	9.412e-05	0.00015229		0.00012816	0.00065917	7.778e-05	0.00026233	0.00039561		0.000177	0.00012154	0.00024711	0.00020333	0.00020914		0.00053658	0.00050013	0.00061548	0.00040581	0.00056756
k__Bacteria;p__Actinobacteria;c__Actinobacteria;o__Actinomycetales;f__Micromonosporaceae;g__Pilimelia	0.00039665	0.00080914	0.00108805	0.00023529	0.00136698		0.00118544	0.00215328	0.00070001	0.00298563	0.00083299		0.000712	0.00076976	0.00077664	0.00071227	0.00069142		0.0003413	0.00081125	0.00041547	0.00067646	0.00052702
k__Bacteria;p__Actinobacteria;c__Actinobacteria;o__Actinomycetales;f__Mycobacteriaceae;g__Mycobacterium	0.00046975	9.519e-05	0.00025109	0.00051765	3.97e-05		0.00022427	0.00021972	0.00011667	0.00010092	0.0001329		0	0.00012154	3.53e-05	3.641e-05	0.00012188		8.264e-05	7.113e-05	4.216e-05	0	8.108e-05
k__Bacteria;p__Actinobacteria;c__Actinobacteria;o__Actinomycetales;f__Nocardioidaceae;g__Nocardioides	0	0	0	0	2.336e-05		6.408e-05	4.394e-05	3.889e-05	3.657e-05	4.339e-05		0	0.00012154	3.53e-05	0.00010036	0.00014759		0.00081355	0.00021846	0.00051349	0.0001348	0.00032432
k__Bacteria;p__Actinobacteria;c__Actinobacteria;o__Actinomycetales;f__Pseudonocardiaceae;g__	1.258e-05	9.519e-05	0.00033478	0.00032941	0		0	0	0	0	0		0	0	3.53e-05	0	0		6.902e-05	7.184e-05	9.318e-05	0.00011548	8.108e-05
k__Bacteria;p__Actinobacteria;c__Actinobacteria;o__Actinomycetales;f__Sporichthyaceae;g__Sporichthya	0	0	0.00012554	0	0		6.408e-05	0.00017578	3.889e-05	8.231e-05	7.51e-05		0	0	0	0	0		4.761e-05	0.00012113	0.00016228	0.00063816	0.00028378
k__Bacteria;p__Actinobacteria;c__Actinobacteria;o__Actinomycetales;f__Streptomycetaceae;g__Streptacidiphilus	0.00021598	0.00019039	0.00016739	0.00018824	0.00015885		6.408e-05	0	7.778e-05	3.369e-05	3.975e-05		7.7e-05	0	0.00014121	8.202e-05	3.289e-05		0.00013785	3.048e-05	9.135e-05	0.00012157	8.108e-05
k__Bacteria;p__Actinobacteria;c__Actinobacteria;o__Actinomycetales;f__Streptomycetaceae;g__Streptomyces	0.00116597	0.00080914	0.0009625	0.00108235	0.00086624		0.00032039	0.0003955	0.00038889	0.0003378	0.0003186		0.0006245	0.00048616	0.00077664	0.00072156	0.00052262		0.00033158	0.0007164	0.00066187	0.00052179	0.00068918
k__Bacteria;p__Actinobacteria;c__MB-A2-108;o__;f__;g__	0.00169942	0.0026178	0.0020087	0.00155294	0.00226994		0	4.394e-05	0	2.339e-05	0		0.00017014	0.00020257	0.00014121	0.00016359	0.0001812		0	0	0	0	0
k__Bacteria;p__Actinobacteria;c__MB-A2-108;o__0319-7L14;f__;g__	0.00066994	0.00090433	0.0010462	0.00070588	0.00076991		0.00016019	0.00035156	0.00038889	0.00017813	0.00032268		0.001447	0.00125593	0.00102376	0.00108942	0.00104851		0.00027581	0.00020325	0.00021178	0.00023917	0.0002027
k__Bacteria;p__Actinobacteria;c__Thermoleophilia;o__Gaiellales;f__Gaiellaceae;g__	0.00596914	0.00404569	0.0041011	0.00296471	0.00366942		0.0029039	0.00596883	0.00518894	0.00490037	0.0041555		0.0062	0.00785966	0.0051894	0.0071004	0.00718021		0.0170861	0.0108169	0.0211813	0.0117384	0.0251349
k__Bacteria;p__Actinobacteria;c__Thermoleophilia;o__Solirubrobacterales;f__;g__	0.00036912	0.00028558	0.00025109	0.00028235	0.00041699		0.00067282	0.00109861	0.00107779	0.0006245	0.00073004		0.00038	0.00064822	0.00024711	0.00042338	0.00060043		0.00021368	0.00100831	0.00210547	0.0030248	0.0019216
k__Bacteria;p__Actinobacteria;c__Thermoleophilia;o__Solirubrobacterales;f__Conexibacteraceae;g__	0.00036913	0.00042837	0.00071142	0.00056471	0.00085472		0.00041651	0.00052733	0.00089445	0.000632	0.00072801		0.0008012	0.00068873	0.00091785	0.00061104	0.00063948		0.001187	0.00212181	0.00150039	0.00138619	0.00109458
k__Bacteria;p__Actinobacteria;c__Thermoleophilia;o__Solirubrobacterales;f__Conexibacteraceae;g__Conexibacter	0	9.519e-05	4.185e-05	4.706e-05	5.233e-05		0.00051262	0.00026367	0.00058334	0.00039102	0.0002457		0.000265	0.0002836	0.00031772	0.00031415	0.00022005		0.00116876	0.00180348	0.00100219	0.00100165	0.00117566
k__Bacteria;p__Armatimonadetes;c__Armatimonadia;o__FW68;f__;g__	4.706e-05	0	8.37e-05	3.698e-05	0		0.00112136	0.00052733	0.00089445	0.00062129	0.00081201		0.0008014	0.00080771	0.00194134	0.00092105	0.00106318		0.00279726	0.00302069	0.00109741	0.00169137	0.00261375
k__Bacteria;p__Armatimonadetes;c__Chthonomonadetes;o__Chthonomonadales;f__Chthonomonadaceae;g__	0.00075294	0.00142789	0.00121359	0.00218862	0.00136692		6.408e-05	4.394e-05	0	0	0		0.000193	0.00016205	0.00021181	0.00021382	0.00020381		0.00024324	0.00014688	0.00020078	0.00024479	0.00029348
k__Bacteria;p__Armatimonadetes;c__Chthonomonadetes;o__Chthonomonadales;f__Chthonomonadaceae;g__Chthonomonas	0.00037647	9.519e-05	0.00033478	0.00013623	0.00014779		0	0	0	0	0		0	0	0	0	0		0	0	0	0	0
k__Bacteria;p__Armatimonadetes;c__Chthonomonadetes;o__SJA-22;f__;g__	0.00108235	0.00157068	0.00071142	0.00163941	0.00081226		0	0	0	0	0		0	0.00012154	0	0.00015069	8.157e-05		0	0	0	0	0
k__Bacteria;p__Armatimonadetes;c__[Fimbriimonadia];o__[Fimbriimonadales];f__[Fimbriimonadaceae];g__	4.706e-05	9.519e-05	8.37e-05	7.659e-05	2.488e-05		0.00112136	8.789e-05	0.00019445	0.00010058	0.0001117		0.000292	8.103e-05	0.00028242	0.00023892	1.873e-05		0.0006081	0.00071025	0.00026873	0.00031864	0.00086123
k__Bacteria;p__Armatimonadetes;c__[Fimbriimonadia];o__[Fimbriimonadales];f__[Fimbriimonadaceae];g__Fimbriimonas	4.706e-05	4.76e-05	4.185e-05	2.298e-05	6.613e-05		0.00086505	0.00052733	0.00070001	0.00093236	0.00061548		0.0011	0.00072925	0.00137678	0.00200358	0.00083125		0.00028378	0.00032845	0.00062179	0.00074114	0.00050054
k__Bacteria;p__Bacteroidetes;c__At12OctB3;o__;f__;g__	4.706e-05	0	4.185e-05	3.394e-05	0		0.00048058	0.00061522	0.00046667	0.000522	0.0004007		0.0001427	0.00024308	7.06e-05	0.00011392	3.384e-05		0.00032432	0.00044318	0.00058317	0.00045795	0.00061173
k__Bacteria;p__Bacteroidetes;c__Cytophagia;o__Cytophagales;f__Cytophagaceae;g__	0.00110235	0.00105193	0.00109511	0.00036967	0.00136975		0	0	0	0	0		0	8.103e-05	0	0	1.685e-05		0	0	0	0	0
k__Bacteria;p__Bacteroidetes;c__Cytophagia;o__Cytophagales;f__Cytophagaceae;g__Cytophaga	0	0	0	0.00010215	1.153e-05		0	4.394e-05	0.00070001	0.000632	0.00071009		0	0	3.53e-05	5.687e-05	3.128e-05		0.00056756	0.00063184	0.00021855	0.00061381	0.00051232
k__Bacteria;p__Bacteroidetes;c__Cytophagia;o__Cytophagales;f__Cytophagaceae;g__Sporocytophaga	0	0	0	0	0		0.00019223	8.789e-05	0.00035	7.201e-05	0.00023989		0.000199	0.00020257	0.00021181	0.00020369	0.00020088		0.00012162	6.614e-05	6.003e-05	0.00021546	0.00016648
k__Bacteria;p__Bacteroidetes;c__Flavobacteriia;o__Flavobacteriales;f__Flavobacteriaceae;g__Flavobacterium	0.00028235	0.00047596	0.00472882	0.00369941	0.00123295		0	0	0.00027223	0.00039122	1.123e-05		0.000127	8.103e-05	0.00017651	8.334e-05	9.101e-05		0	0	0	0	0
k__Bacteria;p__Bacteroidetes;c__Sphingobacteriia;o__Sphingobacteriales;f__;g__	9.412e-05	0.00033317	0.00020924	0.00013396	0.00023		0.00877867	0.00608717	0.00622229	0.00702298	0.00921789		0.005024	0.00704939	0.00391852	0.00630032	0.00433518		0.00904042	0.010581	0.00831357	0.00681357	0.0125941
k__Bacteria;p__Bacteroidetes;c__Sphingobacteriia;o__Sphingobacteriales;f__Sphingobacteriaceae;g__	0.00056471	0.00014279	0.00020924	0.00039454	0.00039912		0.027169	0.0105467	0.0137279	0.0132689	0.0177005		0.002778	0.00210671	0.00342429	0.00203072	0.00318704		0.0188647	0.0110087	0.0142172	0.0102159	0.017454
k__Bacteria;p__Bacteroidetes;c__[Saprospirae];o__[Saprospirales];f__;g__	4.706e-05	0	0	0	0		0.00044855	0.00025156	0.00019445	0.00026587	0.00030216		8.6e-05	8.103e-05	0.00017651	8.336e-05	0.00010124		0.00028378	0.0003617	0.00030027	0.00037519	0.00030015
k__Bacteria;p__Bacteroidetes;c__[Saprospirae];o__[Saprospirales];f__Chitinophagaceae;g__	0.00437647	0.00418848	0.0041011	0.00332125	0.00322966		0.0140408	0.01382	0.0100779	0.0156006	0.0172101		0.0113062	0.010032	0.0123204	0.0113645	0.0120268		0.0169863	0.010578	0.0116574	0.018457	0.0177289
k__Bacteria;p__Chlamydiae;c__Chlamydiia;o__Chlamydiales;f__;g__	1.706e-05	9.519e-05	0.00012554	0.00011522	0.0001024		0.00140971	0.00021972	0.00257842	0.00206668	0.00112901		0.00117	0.00137747	0.00112966	0.00323913	0.0113923		0.000617566	0.0012548	0.0030575	0.00081178	0.00100248
k__Bacteria;p__Chlamydiae;c__Chlamydiia;o__Chlamydiales;f__Rhabdochlamydiaceae;g__Candidatus Rhabdochlamydia	1.4118e-05	9.519e-05	0.00025109	0.0003452	0.0001827		0.00256312	0.00544911	0.00332569	0.0024389	0.00113598		0.003404	0.00360572	0.00298846	0.00470241	0.0008335		0.00047296	0.00080216	0.00102068	0.0017158	0.00051255
k__Bacteria;p__Chlorobi;c__;o__;f__;g__	0.00094118	0.00109472	0.00108805	0.00102579	0.00136973		0.00265923	0.00602039	0.00806801	0.00186669	0.00391571		0.002956	0.00101284	0.00174134	0.00563137	0.00180518		4.2432e-05	0.00209136	0.00310018	0.00502188	0.00336911
k__Bacteria;p__Chloroflexi;c__Anaerolineae;o__A31;f__;g__	0.00145882	0.00109472	0.00071142	0.00096368	0.00169412		0	0	0	3.889e-05	0		0.000211	0.0002836	0.00014121	0.00013065	0.00014214		0	0	0	0	0
k__Bacteria;p__Chloroflexi;c__Anaerolineae;o__H39;f__;g__	0.00104118	0.00090433	0.00125544	0.00190059	0.00233964		0	0	0	0	0		9.5e-05	4.051e-05	0.00017651	9.315e-05	0.00010248		0	0	0	0	0
k__Bacteria;p__Chloroflexi;c__Anaerolineae;o__SBR1031;f__oc28;g__	0.0008	0.0013327	0.00150653	0.00204158	0.00609785		9.612e-05	0.00035156	6.213e-05	0.00019445	7.301e-05		4.867e-05	4.051e-05	7.06e-05	4.316e-05	6.312e-05		1.533e-05	0	0	0	0
k__Bacteria;p__Chloroflexi;c__Anaerolineae;o__SHA-20;f__;g__	0.00018824	0.00076154	0.00066957	0.00036956	0.00086332		0	0	0	0	0		0	0	0	0	0		0	0	0	0	0
k__Bacteria;p__Chloroflexi;c__Anaerolineae;o__envOPS12;f__;g__	0.00023529	0.00042837	0.00012554	0.00013693	0.00029642		0	0	0	0	0		0	0	0	0	0		0	0	0	0	0
k__Bacteria;p__Chloroflexi;c__Ellin6529;o__;f__;g__	0.00116471	0.00199905	0.00121359	0.00192664	0.00967513		0.00022427	0.00029367	0.00023304	0.00015556	0.00024581		0	8.103e-05	0.00017651	0.00010389	2.148e-05		0.00085134	0.0003126	0.00100587	0.00242548	0.00050251
k__Bacteria;p__Chloroflexi;c__Ktedonobacteria;o__;f__;g__	0.00338824	0.00374617	0.00272012	0.00413742	0.00316943		0.0161476	0.0237739	0.0172301	0.0124446	0.0162181		0.006823	0.00717093	0.00774268	0.00831598	0.005916		0.00681072	0.00322117	0.00713868	0.0071181	0.0061148
k__Bacteria;p__Chloroflexi;c__Ktedonobacteria;o__B12-WMSP1;f__;g__	4.706e-05	0.00014279	0.00012554	0.00021034	0.00025874		0	0	3.23e-05	3.889e-05	2.101e-05		0.0001857	0.00032411	7.06e-05	0.00038716	0.00020218		0	0	0	0.00011513	0
k__Bacteria;p__Chloroflexi;c__Ktedonobacteria;o__JG30-KF-AS9;f__;g__	0.00287059	0.00223703	0.00251088	0.00286396	0.00266901		0.0018903	0.00306539	0.00473365	0.0021778	0.00200814		0.0040257	0.00441599	0.00420094	0.00452962	0.00421585		0.00421616	0.00300158	0.00433212	0.00510087	0.0011069
k__Bacteria;p__Chloroflexi;c__Ktedonobacteria;o__Ktedonobacterales;f__Ktedonobacteraceae;g__	0.00032941	0.00019039	0.00033478	0.0003694	0.0001113		3.204e-05	0.00017578	0.00026677	0.00023334	0.0002021		0.000574	0.00040514	0.00057664	0.00063127	0.00049199		0.00012162	0.00019159	0.0001748	0.00010964	0.00015762
k__Bacteria;p__Chloroflexi;c__Ktedonobacteria;o__Ktedonobacterales;f__Ktedonobacteraceae;g__FFCH10602	0.00051765	0.00090433	0.00058587	0.00122974	0.00023942		0	4.394e-05	0	3.889e-05	0.00028421		4.443e-05	8.103e-05	0	0	4.312e-05		0	0	0	0.00012316	0
k__Bacteria;p__Chloroflexi;c__Ktedonobacteria;o__Thermogemmatisporales;f__Thermogemmatisporaceae;g__	0.0340235	0.0301761	0.0345246	0.0229742	0.0282579		0.0226399	0.0436915	0.0350915	0.0321671	0.0296876		0.05544	0.0525078	0.0535076	0.0531181	0.0519842		0.006881	0.00512187	0.00711578	0.0061289	0.00319684
k__Bacteria;p__Chloroflexi;c__P2-11E;o__;f__;g__	0.00296471	0.00223703	0.00326856	0.00338754	0.00378974		0	0	3.288e-05	0.00015556	0		0.0005064	0.00036462	0.00061195	0.00032957	0.00563618		0	0	0	0	0
k__Bacteria;p__Chloroflexi;c__S085;o__;f__;g__	0.00084706	0.00038077	0.00079511	0.00033785	0.00042103		0.00019223	0.00048339	0.00019648	0.00035	0.00036954		0.0004217	0.0002836	0.00063544	0.00053005	0.00052022		0.00032432	0.0002618	0.00031855	0.00062128	0.00010668
k__Bacteria;p__Chloroflexi;c__TK10;o__B07_WMSP1;f__;g__	0.0227529	0.0260828	0.0218447	0.0290741	0.0201544		0.00086505	0.00323044	0.00116006	0.00150789	0.00122155		0.006147	0.00656322	0.00589544	0.00532181	0.00503569		0.0022243	0.00123359	0.00221802	0.00231125	0.00062429
k__Bacteria;p__Chloroflexi;c__TK10;o__B07_WMSP1;f__FFCH4570;g__	0.00343529	0.00514041	0.00414295	0.003391	0.00368797		0.00028835	0.00026367	0.00021101	0.00027223	0.00022948		0.0005271	0.00056719	0.00060013	0.00055035	0.00063188		0.00032432	0.00010058	0.0001928	0.00061578	0.0001145
k__Bacteria;p__Chloroflexi;c__TK17;o__;f__;g__	9.412e-05	0	0.00020924	0.00030046	0.0001226		0.0007369	0.00131833	0.00100854	0.00128335	0.00129941		0.0008452	0.00109387	0.00081195	0.00103392	0.00052659		0.0018243	0.0005876	0.00115554	0.00182455	0.00100188
k__Bacteria;p__Chloroflexi;c__TK17;o__mle1-48;f__;g__	0.00014118	4.76e-05	0.00012554	0.00011666	0.00012588		0.00083301	0.00013183	0.0005331	0.00070001	0.00096812		0.001668	0.00267391	0.00174134	0.0018395	0.00120628		0.00198646	0.0008137	0.00293935	0.00122001	0.00103365
k__Bacteria;p__Chloroflexi;c__Thermomicrobia;o__Ellin6537;f__;g__	0.00028235	0.00042837	0.00020924	0.00019666	0.00026337		9.612e-05	0.00016367	0.00039841	7.778e-05	8.2e-05		0.0002264	0.0002836	0.00028242	0.00031755	0.00020005		6.314e-05	8.22e-05	0	2.868e-05	8.108e-05
k__Bacteria;p__Chloroflexi;c__Thermomicrobia;o__Sphaerobacterales;f__;g__	0	0	4.185e-05	5.465e-05	0		0.00022427	8.789e-05	0.000265	0.00019334	0.0002631		0	0	3.53e-05	0	0		0.00010284	0.00032487	0.00030049	0.00069125	0.00012432
k__Bacteria;p__Cyanobacteria;c__4C0d-2;o__MLE1-12;f__;g__	0	0	0	0	0		0.00163399	0.00096678	0.00152778	0.00083982	0.0073299		0.00068745	0	0.00024711	0.00177218	0.00021539		0.00016128	0.00020253	0.00030878	0.000287	0.00032432
k__Bacteria;p__Cyanobacteria;c__Chloroplast;o__Stramenopiles;f__;g__	0	0	0	0	0		0	0	3.889e-05	0	8.139e-05		0.00064266	8.103e-05	0.00011353	0.00081548	0.00082483		0.00082134	0.00082236	0.00031219	0.00013213	0.0006081
k__Bacteria;p__Cyanobacteria;c__Chloroplast;o__Streptophyta;f__;g__	4.706e-05	9.519e-05	0.00012554	0.00018558	0.00019201		0.00028835	0.00206539	0.00049334	0.00020006	0.00073391		0.00097545	0.00020257	0.00055302	0.00113481	0.00032064		0.00037194	0.0020545	0.00123786	0.00083351	0.00093242
k__Bacteria;p__Cyanobacteria;c__ML635J-21;o__;f__;g__	0.00069229	9.519e-05	0.00050218	0.00011647	0		3.204e-05	0	0.00017778	2.2e-05	3.264e-05		0	0	0	0	0		0	0	0	0	0
k__Bacteria;p__Elusimicrobia;c__Elusimicrobia;o__Elusimicrobiales;f__;g__	0	4.76e-05	0	5.412e-05	0		0.00054466	0.00043944	0.00103334	0.00072101	0.00039251		0.00081547	0.00056719	0.00096483	0.00081218	0.00036685		0.00041939	0.00011215	0.0005421	0.00044629	0.00036486
k__Bacteria;p__Elusimicrobia;c__Elusimicrobia;o__FAC88;f__;g__	0.00046471	0.00042837	0.00041848	0	0.00071259		0	0	0	0	0		0.00021784	0	0	0.00031227	0		0	0	0	0	0
k__Bacteria;p__FBP;c__;o__;f__;g__	0	0	0	0	3.669e-05		9.612e-05	0.00013183	0.00027445	0.00013298	0.00011246		0.00231577	0.0024051	0	0.00342916	0		0.0004278	0.00051169	0.00049554	0.00054217	0.00052702
k__Bacteria;p__FCPU426;c__;o__;f__;g__	0.00028824	0.00028558	0.00054402	0.00072698	0.000622		0.00333205	0.0027685	0.00377226	0.0032296	0.00300684		0.00957845	0.00137747	0.00602459	0.00886197	0.00391577		0.00521774	0.00500689	0.00522875	0.0050064	0.00510804
k__Bacteria;p__Firmicutes;c__Bacilli;o__Bacillales;f__Alicyclobacillaceae;g__Alicyclobacillus	0	0	0.00012554	0.00022405	9.225e-05		6.408e-05	8.789e-05	7.778e-05	5.666e-05	0		0.00013246	0.00018103	0.00020591	0.00026197	7.279e-05		0.00040036	0.00052227	0.00042158	0.00031537	0.00048648
k__Bacteria;p__Firmicutes;c__Bacilli;o__Bacillales;f__Bacillaceae;g__	0.00094122	0.00028558	0.00012554	0.00021294	1.744e-05		6.408e-05	0	0	0	0		0.00019578	4.051e-05	0.00014121	0.00018144	5.118e-05		0	0	0	0	0
k__Bacteria;p__Firmicutes;c__Bacilli;o__Bacillales;f__Bacillaceae;g__Geobacillus	0	0	0	0	0		0.00028835	0	0.00077223	0.0001195	0.00010662		0.0058457	0.0011836	0.00131772	0.00731572	0.00051379		0.00021959	0.0004841	0.00082247	0.0006277	0.00048648
k__Bacteria;p__GAL15;c__;o__;f__;g__	0.0290823	0.0249881	0.0250251	0.028128	0.02333		0.00167282	0.00205467	0.00223003	0.00131006	0.00100649		0.00494578	0.00416778	0.00519544	0.00519716	0.00514976		0.00072007	0.0010375	0.0010455	0.00083101	0.00093242
k__Bacteria;p__GN02;c__GKS2-174;o__;f__;g__	0	0	0	0	0		6.408e-05	0.00017578	0.00041667	0.00010058	0.00043236		0.00033546	0.00024308	3.53e-05	0.00027452	3.126e-05		0	3.122e-05	3.007e-05	1.27e-06	0
k__Bacteria;p__Gemmatimonadetes;c__Gemm-1;o__;f__;g__	0.0253647	0.0235126	0.0195849	0.0233695	0.0193686		0.00339613	0.00729478	0.00241114	0.00247	0.00220079		0.00187457	0.0017826	0.0018357	0.00166782	0.00154244		0.00372198	0.0021487	0.00421678	0.00242449	0.00595938
k__Bacteria;p__Gemmatimonadetes;c__Gemmatimonadetes;Other;Other;Other	0	0	8.37e-05	0	0		0.00432526	0.00404289	0.00486117	0.00324045	0.00510552		0.0019788	0.00251185	0.00208282	0.00134581	0.00166945		0.00284249	0.00642186	0.0081274	0.00129228	0.00531074
k__Bacteria;p__Gemmatimonadetes;c__Gemmatimonadetes;o__;f__;g__	0.00131765	0.00157068	0.00154838	0.00309421	0.00217751		0.00121748	0.00123044	0.00112779	0.00125607	0.001126		0.00042157	0.00040873	0.00035302	0.00063396	0.00081249		0.00054406	0.00050865	0.00052207	0.00050018	0.00052702
k__Bacteria;p__Gemmatimonadetes;c__Gemmatimonadetes;o__C114;f__;g__	0.00056471	0.00014279	0.00012554	0.00036974	0.00025578		0	0	0	0	0		1.579e-05	0	3.53e-05	3.26e-05	1.249e-05		0	0	0	0	0
k__Bacteria;p__Gemmatimonadetes;c__Gemmatimonadetes;o__Ellin5290;f__;g__	0.00032941	0	8.37e-05	0.00049368	0		0.00346021	0.00613078	0.00315004	0.00313122	0.004541		0.00215457	0.00239031	0.00194161	0.00269661	0.00206444		0.00992125	0.0091275	0.0140955	0.0155602	0.00924312
k__Bacteria;p__Gemmatimonadetes;c__Gemmatimonadetes;o__KD8-87;f__;g__	4.706e-05	4.76e-05	8.37e-05	0	8.138e-05		0.00060874	0.00083494	0.00019445	0.00050282	0.00040367		1.765e-05	0	3.53e-05	2.548e-05	4.736e-05		0.00052127	0.00110087	0.00100078	0.00172186	0.00068918
k__Bacteria;p__Gemmatimonadetes;c__Gemmatimonadetes;o__N1423WL;f__;g__	0.00112941	0.00161828	0.00179946	0.0018027	0.00163376		0.00019223	8.789e-05	0.00015556	0.00012946	0.00011878		0.0001667	0.00034565	3.53e-05	4.292e-05	3.915e-05		8.122e-05	3.316e-05	2.054e-05	0	4.054e-05
k__Bacteria;p__Nitrospirae;c__Nitrospira;o__Nitrospirales;f__0319-6A21;g__	0.00437647	0.00461685	0.00359893	0.00568997	0.00422156		3.204e-05	4.394e-05	3.889e-05	2.289e-05	3.971e-05		9.754e-05	4.051e-05	0.00017651	3.695e-05	4.166e-05		1.001e-05	9.116e-05	8.216e-05	9.213e-05	4.054e-05
k__Bacteria;p__Nitrospirae;c__Nitrospira;o__Nitrospirales;f__Nitrospiraceae;g__	0.00183529	0.00147549	0.00194838	0.00236961	0.004816		0	0	0.00031111	3.689e-05	0		0.00031315	0.00012154	0.00049423	0.00022456	0.00031249		0	0	0	0	0
k__Bacteria;p__Nitrospirae;c__Nitrospira;o__Nitrospirales;f__Nitrospiraceae;g__Nitrospira	0.00480025	0.00552118	0.00498622	0.00360228	0.00233997		0.00044855	0.00030761	0.00038889	0.00039711	0.00043906		0.00059878	0.00052668	0.00070604	0.00069154	0.00052267		0.00071513	0.0008007	0.00040029	0.00048649	0.0006081
k__Bacteria;p__OD1;c__SM2F11;o__;f__;g__	0	4.76e-05	0	8.033e-05	8.548e-05		0.00035243	0.00013183	0.00045034	0.00021678	0.0001969		0	0	0	0	0		0	0	0	0	0
k__Bacteria;p__OD1;c__ZB2;o__;f__;g__	0.00023529	9.519e-05	0.00016739	0.00012282	0		0.00118544	0.00092283	0.00268336	0.00093386	0.00120069		0.008167	0.00112154	0.00201235	0.0071544	0.00033025		0.00475668	0.00612756	0.0066627	0.00599278	0.0050005
k__Bacteria;p__OP11;c__OP11-4;o__;f__;g__	0.00014118	0.00014279	8.37e-05	0.00015236	0.00010258		0.00022427	0.00030761	0.00088445	0.00030058	0.00026002		0.00015479	0.00016205	0.00027651	0.00016959	3.869e-05		0	0.00010016	9.345e-05	0.00011839	0
k__Bacteria;p__Planctomycetes;c__Phycisphaerae;o__CPla-3;f__;g__	4.706e-05	9.519e-05	4.185e-05	0	0.00023571		0.00112136	0.00148339	0.00097223	0.00128401	0.00094576		0.00032655	8.103e-05	0.00091785	0.00036668	0.00026357		0.00271618	0.00200575	0.0020715	0.00255185	0.0020385
k__Bacteria;p__Planctomycetes;c__Phycisphaerae;o__WD2101;f__;g__	0.00752941	0.0066159	0.00690492	0.00652297	0.00733674		0.0233564	0.0268501	0.020028	0.0221866	0.0245089		0.0175487	0.0168369	0.0160612	0.0181155	0.0175093		0.0343779	0.031775	0.0321268	0.051245	0.01978
k__Bacteria;p__Planctomycetes;c__Pla4;o__;f__;g__	0.00056471	0.00095193	0.00075326	0.00056692	0.00086331		0	0	3.889e-05	0	6.212e-05		0	0	0	0	0		0	0	0	0	0
k__Bacteria;p__Planctomycetes;c__Planctomycetia;o__Gemmatales;f__Gemmataceae;g__	0.00117647	0.00152308	0.00196686	0.00232154	0.00124523		0.00179418	0.00145017	0.00058334	0.0013967	0.00119007		0.00045457	0.00201284	0.00060013	0.00071327	0.00062048		0.00125674	0.00303565	0.00192278	0.0010075	0.00120075
k__Bacteria;p__Planctomycetes;c__Planctomycetia;o__Gemmatales;f__Gemmataceae;g__Gemmata	0.00018824	0.00038077	0.00041848	0.00020036	0.00042262		0	4.394e-05	0	3.099e-05	0		0	0	3.53e-05	0	7.144e-05		0	0	0	0	0
k__Bacteria;p__Planctomycetes;c__Planctomycetia;o__Gemmatales;f__Isosphaeraceae;g__	0.00014118	0.00033317	0.00046033	0.00022561	0.00033699		0.00025631	0.00021972	0.00050556	0.00043298	0.00039128		0.00031647	0.00039514	0.00028242	0.000255	0.00028114		0.00113512	0.00182137	0.0012287	0.0011245	0.0017485
k__Bacteria;p__Planctomycetes;c__Planctomycetia;o__Pirellulales;f__Pirellulaceae;g__	0.00051765	0.00061875	0.00029294	0.00036921	0.00011225		0.0030437	0.00359272	0.00209447	0.00286002	0.0026127		0.0018457	0.00105747	0.00190631	0.00106735	0.0011384		0.00348644	0.0051148	0.00621278	0.00100278	0.00299254
k__Bacteria;p__Planctomycetes;c__Planctomycetia;o__Planctomycetales;f__Planctomycetaceae;g__Planctomyces	0.00070588	0.00066635	0.00066957	0.00033317	0.0001227		0.00089709	0.00175778	0.00081668	0.00094578	0.00082125		0.00026679	0.00024308	0.00024711	0.00024888	0.00020116		0.00056756	0.00099212	0.00040259	0.00046538	0.00061116
k__Bacteria;p__Proteobacteria;c__Alphaproteobacteria;Other;Other;Other	0.00069975	0.00076154	0.00100435	0.00081213	0.00075294		9.612e-05	8.789e-05	0.00015556	0.00012355	0.00011165		0.00020016	4.051e-05	0.00021181	0.00025137	8.155e-05		0.0001422	2.257e-05	6.389e-05	5.385e-05	0.0002027
k__Bacteria;p__Proteobacteria;c__Alphaproteobacteria;o__;f__;g__	0.00043281	0.00033317	8.37e-05	0.00012159	0.00023529		0.00169806	0.00171383	0.00124446	0.00155026	0.00130027		0.00313347	0.00401086	0.00155329	0.00122587	0.00215388		0.0052007	0.00200589	0.0034976	0.00421938	0.00332428
k__Bacteria;p__Proteobacteria;c__Alphaproteobacteria;o__BD7-3;f__;g__	0	0	0	0	0		0.00028835	0.00017578	3.889e-05	6.221e-05	0.00017921		0	0	3.53e-05	7.217e-05	0		0.00021668	0.00011137	0.00020088	0.0002475	0.00028378
k__Bacteria;p__Proteobacteria;c__Alphaproteobacteria;o__Caulobacterales;f__Caulobacteraceae;g__	0.00068551	0.00180866	0.00150653	0.00336216	0.0016		0.00541458	0.00290033	0.00447227	0.00426874	0.00620039		0.00275478	0.00226877	0.00307127	0.00206413	0.00228025		0.00599227	0.00621125	0.00610029	0.00633058	0.0062837
k__Bacteria;p__Proteobacteria;c__Alphaproteobacteria;o__Caulobacterales;f__Caulobacteraceae;g__Asticcacaulis	5.314e-05	0	4.185e-05	6.331e-05	4.706e-05		6.408e-05	4.394e-05	0	0	6.297e-05		0.00010226	8.103e-05	0.00010591	0.00011958	0.00012159		0.00033055	0.00021297	0.0006598	0.0004547	0.00036486
k__Bacteria;p__Proteobacteria;c__Alphaproteobacteria;o__Caulobacterales;f__Caulobacteraceae;g__Phenylobacterium	0.00026631	0.00061875	0.00071142	0.00033354	0.00051765		0.00323593	0.00166989	0.00194447	0.00135079	0.00291173		0.00190555	0.00174209	0.00095315	0.00083513	0.00102543		0.00106051	0.00100287	0.00110548	0.00166958	0.00174322
k__Bacteria;p__Proteobacteria;c__Alphaproteobacteria;o__Ellin329;f__;g__	0.00633754	0.00956687	0.00703047	0.0063341	0.00814118		0.0333205	0.0273334	0.0262503	0.0296188	0.0281181		0.0162211	0.0202974	0.0138031	0.0251458	0.0267255		0.0550038	0.0321248	0.025497	0.05219	0.0452021
k__Bacteria;p__Proteobacteria;c__Alphaproteobacteria;o__Rhizobiales;f__;g__	0.00112907	0.00109472	0.00108805	0.00302281	0.00094118		9.612e-05	0.00017578	0.00031111	0.00019295	9.434e-05		0.00020005	0.0002836	0.00010591	0.00018116	0.00010412		0.00031218	0.00020022	0.00010059	0.00033564	0.00028378
k__Bacteria;p__Proteobacteria;c__Alphaproteobacteria;o__Rhizobiales;f__Beijerinckiaceae;g__	0.00010069	0	0.00016739	0.00010224	0		0.00025631	0.00013183	0.00015556	0.00020062	0.00215601		0.00015247	0.00020257	0.00014121	0.00016255	0.00016896		0.00036486	0.0002069	0.00039921	0.00048821	0.00020087
k__Bacteria;p__Proteobacteria;c__Alphaproteobacteria;o__Rhizobiales;f__Bradyrhizobiaceae;g__	0.00321238	0.00366492	0.00594242	0.00394349	0.00489412		0.00480584	0.00760239	0.00560006	0.0046379	0.00638812		0.0054217	0.00587449	0.00508349	0.00521841	0.00486918		0.00786476	0.00700587	0.00713947	0.00726615	0.00711549
k__Bacteria;p__Proteobacteria;c__Alphaproteobacteria;o__Rhizobiales;f__Hyphomicrobiaceae;g__	0.00016326	0.00014279	0.00025109	0.0002225	0.00018824		0	0	0	0	0		6.663e-05	8.103e-05	3.53e-05	3.552e-05	4.187e-05		0	0	0	0	0
k__Bacteria;p__Proteobacteria;c__Alphaproteobacteria;o__Rhizobiales;f__Hyphomicrobiaceae;g__Devosia	2.578e-05	0	4.185e-05	4.448e-05	0.00014118		0.00028835	0.00035156	0.00023334	0.00026841	0.00030057		0.00042125	0.00012154	0.00074134	0.00033542	0.00021544		0.0012162	0.00100287	0.00121189	0.00274864	0.00202487
k__Bacteria;p__Proteobacteria;c__Alphaproteobacteria;o__Rhizobiales;f__Hyphomicrobiaceae;g__Hyphomicrobium	0.00022756	0.00028558	0.00020924	0.00023362	0.00028235		0.00214661	0.00184567	0.00132224	0.00165441	0.00115485		0.00075478	0.00101284	0.00052953	0.00083282	0.00114561		0.00239186	0.002008	0.0021685	0.0023375	0.002041
k__Bacteria;p__Proteobacteria;c__Alphaproteobacteria;o__Rhizobiales;f__Hyphomicrobiaceae;g__Pedomicrobium	9.488e-05	0.00023798	0.00062772	0.00052009	9.412e-05		0	0	3.889e-05	0	3.393e-05		3.316e-05	4.051e-05	3.53e-05	6.618e-05	4.384e-05		0	0	0	0	0
k__Bacteria;p__Proteobacteria;c__Alphaproteobacteria;o__Rhizobiales;f__Hyphomicrobiaceae;g__Rhodoplanes	0.00822268	0.00985245	0.00995983	0.00786225	0.00776471		0.0132321	0.0198189	0.0187835	0.0170992	0.0172811		0.017578	0.013248	0.0183217	0.015356	0.0153181		0.0229456	0.0301103	0.025288	0.0202118	0.0220069
k__Bacteria;p__Proteobacteria;c__Alphaproteobacteria;o__Rhizobiales;f__Methylocystaceae;g__	0.00044459	0.00061875	0.00062772	0.00022587	0.00014118		0.00285147	0.00404289	0.00283892	0.00329025	0.00410068		0.00155488	0.00182312	0.00141208	0.00122656	0.0013532		0.00356752	0.0032148	0.00638418	0.00215936	0.00934857
k__Bacteria;p__Proteobacteria;c__Alphaproteobacteria;o__Rhizobiales;f__Rhizobiaceae;g__Agrobacterium	0.00034441	0.00028558	0.00066957	0.00055201	0.00037647		0	0	0	0	0		0	0	0	0	0		0	0	0	0	0
k__Bacteria;p__Proteobacteria;c__Alphaproteobacteria;o__Rhodospirillales;f__Acetobacteraceae;g__	0.0009195	0.00109472	0.00079511	0.00072259	0.0008		0.0102525	0.0127439	0.0107723	0.0140689	0.0132039		0.0068857	0.00749504	0.00667208	0.00692138	0.00214977		0.0127296	0.0080215	0.00632478	0.0160175	0.0211555
k__Bacteria;p__Proteobacteria;c__Alphaproteobacteria;o__Rhodospirillales;f__Rhodospirillaceae;g__	0.0231934	0.0164208	0.0161115	0.0215008	0.0149176		0.0317506	0.0377043	0.0377226	0.0372209	0.0335713		0.0326568	0.0357736	0.0355491	0.0283157	0.0310541		0.0480804	0.0443978	0.0432989	0.0403603	0.0410695
k__Bacteria;p__Proteobacteria;c__Alphaproteobacteria;o__Rhodospirillales;f__Rhodospirillaceae;g__Telmatospirillum	0	0	4.185e-05	8.512e-05	9.412e-05		0.00012816	0.00021972	0.00023334	0.00013381	0.00020546		0.00012212	8.103e-05	0.00010591	8.638e-05	1.171e-05		0.00048648	0.00042486	0.00041033	0.0001329	0.00041005
k__Bacteria;p__Proteobacteria;c__Alphaproteobacteria;o__Rickettsiales;f__mitochondria;Other	1.509e-05	0	8.37e-05	2.019e-05	0		3.204e-05	0.00013183	7.778e-05	3.328e-05	3.291e-05		7.588e-05	8.103e-05	0.00010591	3.541e-05	4.138e-05		0.0002027	0.00010741	0.00025404	0.00020046	0.00010328
k__Bacteria;p__Proteobacteria;c__Alphaproteobacteria;o__Sphingomonadales;f__;g__	0	0	0	0	0		0	0	0	0	0		0	0	0.00017651	9.843e-05	8.67e-05		0.00048648	3.282e-05	0.00052168	0.00060028	0.00071008
k__Bacteria;p__Proteobacteria;c__Alphaproteobacteria;o__Sphingomonadales;f__Sphingomonadaceae;g__	0	0	0	0	9.412e-05		0.00054466	0.00136228	0.00058334	0.00043911	0.00050215		0.00016226	0.00020257	0.00010591	0.00013555	0.00021446		0.00064864	0.00089316	0.00061025	0.00051347	0.00036188
k__Bacteria;p__Proteobacteria;c__Alphaproteobacteria;o__Sphingomonadales;f__Sphingomonadaceae;g__Kaistobacter	0.00266101	0.00223703	0.00259458	0.00301155	0.00324706		0.00816993	0.00650378	0.00665007	0.00823298	0.00632901		0.00912579	0.00996637	0.00857839	0.00912769	0.00715974		0.0133782	0.0120532	0.0130325	0.0120637	0.0115137
k__Bacteria;p__Proteobacteria;c__Alphaproteobacteria;o__Sphingomonadales;f__Sphingomonadaceae;g__Sphingomonas	0.00020213	9.519e-05	8.37e-05	0.000154	0.00028235		0.00048058	0.00035156	0.00023334	0.00030628	0.00040056		0.00042158	0.00016205	0.00056483	0.00033448	0.0004111		0.00064864	0.000632	0.00040218	0.00012248	0.00030221
k__Bacteria;p__Proteobacteria;c__Betaproteobacteria;o__A21b;f__EB1003;g__	0.00078024	0.00076154	0.00058587	0.00052151	0.00061176		0	0	0	0	0		0	0	0	0	0		0	0	0	0	0
k__Bacteria;p__Proteobacteria;c__Betaproteobacteria;o__Burkholderiales;f__Alcaligenaceae;g__	0.00062253	0.00085673	0.00083696	0.00150026	0.00145882		9.612e-05	4.394e-05	0.00027223	0.00020119	4.032e-05		0.00031549	0	0.00088255	0.00010028	1.453e-05		0	0	0	0	0
k__Bacteria;p__Proteobacteria;c__Betaproteobacteria;o__Burkholderiales;f__Burkholderiaceae;g__Burkholderia	0.0062222	0.00428367	0.00535655	0.00554866	0.00517647		0.00166603	0.00149411	0.00128335	0.00132056	0.00161008		0.00225488	0.00185079	0.00367141	0.00198513	0.00153844		0.0026351	0.0023587	0.0023658	0.00200219	0.00215055
k__Bacteria;p__Proteobacteria;c__Betaproteobacteria;o__Burkholderiales;f__Burkholderiaceae;g__Salinispora	0.00047082	0.00023798	0.00016739	0.00011007	9.412e-05		0.00560682	0.00861311	0.00420005	0.00600288	0.00529109		0.00055121	0.00072925	0.00056483	0.00089148	0.00082455		0.00137836	0.00100088	0.00182347	0.0006121	0.00088805
k__Bacteria;p__Proteobacteria;c__Betaproteobacteria;o__Burkholderiales;f__Comamonadaceae;g__	0.00044592	0.00023798	0.00029294	0.00030167	0.00065882		9.612e-05	8.789e-05	7.778e-05	5.13e-05	0		0.00024547	0.00036462	7.06e-05	0.00042156	8.105e-05		0.00286484	0.0030028	0.00202518	0.0032054	0.00316059
k__Bacteria;p__Proteobacteria;c__Betaproteobacteria;o__Burkholderiales;f__Oxalobacteraceae;g__	8.215e-05	0	4.185e-05	0	0.00014118		0.00022427	4.394e-05	3.889e-05	0.00012009	0		0	0.00012154	0.00014121	7.551e-05	0.00010028		0.00610808	0.00493315	0.00520146	0.00400216	0.0059427
k__Bacteria;p__Proteobacteria;c__Betaproteobacteria;o__MND1;f__;g__	0.00122504	0.00109472	0.00117174	0.00046693	0.00056471		6.408e-05	8.789e-05	7.778e-05	0	0		0	0	3.53e-05	0.00011238	0.00010989		0.00028378	0.00031068	0.00056385	0.00012578	0.00031783
k__Bacteria;p__Proteobacteria;c__Betaproteobacteria;o__Procabacteriales;f__Procabacteriaceae;g__	0	0	0	0	0		0.00041651	8.789e-05	0.00038889	0.0004022	0.00036918		0.00033235	0.00060771	0.00021181	0.00069415	0.00058614		0.00085134	0.00092992	0.00072187	0.00060398	0.00075136
k__Bacteria;p__Proteobacteria;c__Betaproteobacteria;o__SC-I-84;f__;g__	0.00110967	0.00095193	0.00066957	0.000346	0.00037647		0.00422914	0.00426261	0.00431671	0.00416697	0.00420067		0.003147	0.00514524	0.00155329	0.00421508	0.00210547		0.00275942	0.00202378	0.00300217	0.00319349	0.00326233
k__Bacteria;p__Proteobacteria;c__Deltaproteobacteria;o__Bdellovibrionales;f__Bdellovibrionaceae;g__Bdellovibrio	3.227e-05	0	4.185e-05	4.218e-05	4.706e-05		0.0005767	0.00030761	0.00101112	0.00043256	0.00026916		0.0003697	0.00052668	0.00038832	0.0004031	0.00031181		0.0006081	0.0006081	0.0008212	0.00083027	0.00071211
k__Bacteria;p__Proteobacteria;c__Deltaproteobacteria;o__Myxococcales;f__;g__	0.00494255	0.00571157	0.00795112	0.00203622	0.00917647		0.00166603	0.00087889	0.00175002	0.00100691	0.00096916		0.0016887	0.00162055	0.00088255	0.00135193	0.00100571		0.0051198	0.00291175	0.00242467	0.00251168	0.00267564
k__Bacteria;p__Proteobacteria;c__Deltaproteobacteria;o__Myxococcales;f__Haliangiaceae;g__	0.00033056	0.00033317	0.00054402	0.00033942	0.00065882		0.00051262	8.789e-05	0.00023334	0.00056613	0.00026917		0	0	0.00021181	5.407e-05	0		0.00063348	0.00053678	0.00071766	0.00021549	0.00048648
k__Bacteria;p__Proteobacteria;c__Deltaproteobacteria;o__Myxococcales;f__Myxococcaceae;g__	0.0009331	0.00061875	0.00087881	0.00088511	0.00155294		0	4.394e-05	0	2.61e-05	6.151e-05		0	8.103e-05	0	0	0		0	0	0	0	0
k__Bacteria;p__Proteobacteria;c__Deltaproteobacteria;o__Syntrophobacterales;f__Syntrophobacteraceae;g__	0.00112549	0.00147549	0.00184131	0.00103258	0.00122353		0.00019223	0.00021972	0.00035	0.00021007	0.00031008		0.00075148	0.00085079	0.00088255	0.00079122	0.00088922		0.00092008	0.00081683	0.00091736	0.00161806	0.00109458
k__Bacteria;p__Proteobacteria;c__Gammaproteobacteria;o__;f__;g__	0.00088294	0.00038077	0.00071142	0.00030241	0.00075294		0.0109894	0.0105906	0.0113557	0.0120605	0.0130548		0.00702258	0.00623911	0.00758993	0.00612811	0.00709214		0.0235055	0.0219041	0.0203549	0.0175268	0.015162
k__Bacteria;p__Proteobacteria;c__Gammaproteobacteria;o__Legionellales;f__Coxiellaceae;g__	0	0	0	0	0		0.0005767	4.394e-05	0.00011667	0.00013918	0.00030515		0	0	7.06e-05	0	8.812e-05		0	0	0	0	0
k__Bacteria;p__Proteobacteria;c__Gammaproteobacteria;o__Pseudomonadales;f__Moraxellaceae;g__Acinetobacter	3.026e-05	0.00023798	4.185e-05	0.00025248	4.706e-05		0	8.789e-05	3.889e-05	8.21e-05	6.22e-05		9.755e-05	8.103e-05	0.00017651	8.519e-05	4.217e-05		0	0	0	0	0
k__Bacteria;p__Proteobacteria;c__Gammaproteobacteria;o__Pseudomonadales;f__Pseudomonadaceae;g__Pseudomonas	3.026e-05	0.00023798	4.185e-05	0.00025248	4.706e-05		9.612e-05	4.394e-05	3.889e-05	5.917e-05	6.087e-05		0.00010258	8.103e-05	0.00014121	7.392e-05	0.00010065		1.735e-05	9.333e-05	8.001e-05	2.169e-05	4.054e-05
k__Bacteria;p__Proteobacteria;c__Gammaproteobacteria;o__Xanthomonadales;f__Sinobacteraceae;g__	0.011411	0.0106616	0.0107131	0.011302	0.0100706		0.0187108	0.0138864	0.0190558	0.0176052	0.0142083		0.0170257	0.0220794	0.0165919	0.0182006	0.0169932		0.0317771	0.04028	0.037386	0.0321386	0.0362427
k__Bacteria;p__Proteobacteria;c__Gammaproteobacteria;o__Xanthomonadales;f__Sinobacteraceae;g__Nevskia	0.00051023	0.00014279	0.00020924	0.00032216	0.00028235		0	0	3.889e-05	0	2.154e-05		2.02e-05	0	0	0	0		0	0	0	0	0
k__Bacteria;p__Proteobacteria;c__Gammaproteobacteria;o__Xanthomonadales;f__Xanthomonadaceae;g__	0.00447121	0.00214184	0.00213425	0.001125	0.00461176		0.00554274	0.00795395	0.00882788	0.00590173	0.00661989		0.0100359	0.0101689	0.00946094	0.0109122	0.0102265		0.0132684	0.0102878	0.00906866	0.0122741	0.0115134
k__Bacteria;p__Proteobacteria;c__Gammaproteobacteria;o__Xanthomonadales;f__Xanthomonadaceae;g__Rhodanobacter	5.545e-05	9.519e-05	4.185e-05	0.00013598	0.00014118		0.00663206	0.00360345	0.00408338	0.00421292	0.0046169		0.00170245	0.00201798	0.0018004	0.00144549	0.0014203		0.00119487	0.00173889	0.00200478	0.0016384	0.0014189
k__Bacteria;p__TM6;c__SJA-4;o__;f__;g__	0.00018824	0.00023798	0.00046033	0.00122005	0.00033046		0.00211457	0.00263667	0.00371113	0.00260051	0.00200477		0.00681549	0.00222825	0.00612966	0.00538842	0.00160006		0.00011682	0.00093659	0.00033892	0.00053069	0.00064864
k__Bacteria;p__TM6;c__SJA-4;o__S1198;f__;g__	4.185e-05	0	0	0	0		0.00096117	0.00026367	0.00092211	0.00063575	0.00032681		0.00035748	0.00048103	0.0016706	0.00152054	0.00092148		0	0	0	0	0
k__Bacteria;p__TM7;c__;o__;f__;g__	0.00065882	0.00039039	0.00025109	0.00072975	0.00085515		0.00019223	0.00052733	7.223e-05	0.00029158	0.00039155		0.00019459	0.00020257	0.00031772	0.00032116	0.00052915		0.0001038	3.036e-05	8.314e-05	0.00093185	0.00012162
k__Bacteria;p__TM7;c__SC3;o__;f__;g__	0.00127059	0.00057116	0.00071142	0.00109419	0.00062277		0.00821667	0.0019775	0.002401	0.00613203	0.00300548		0.00229879	0.00218774	0.00155329	0.00206919	0.00271949		0.00296214	0.0005389	0.00310558	0.00121894	0.00343954
k__Bacteria;p__TM7;c__TM7-1;o__;f__;g__	0.00498824	0.00366492	0.00518915	0.00400582	0.00411588		0.0616109	0.0537001	0.0358394	0.052205	0.0612205		0.0360357	0.0355787	0.035818	0.0361663	0.0339116		0.073864	0.0442058	0.0614478	0.0630057	0.071612
k__Bacteria;p__TM7;c__TM7-3;o__;f__;g__	9.412e-05	0.00057116	0.00020924	2.334e-05	1.963e-05		0.00526118	0.00030761	0.0061278	0.00300748	0.00122689		0.001007	0.00064822	0.00215342	0.00093119	0.00205581		0.00033216	0.000100059	0.00046919	0.0007093	0.00072136
k__Bacteria;p__TM7;c__TM7-3;o__EW055;f__;g__	0	0	0	0	0		3.204e-05	0.00013183	0.00027223	0.00022899	0.00023257		0	4.051e-05	0.00014121	0.00016028	0.00012077		0	0	0	0	0
k__Bacteria;p__Verrucomicrobia;c__Opitutae;o__Opitutales;f__Opitutaceae;g__	0.00047059	0.00042837	0.00029294	0.00031061	0.00014256		0	0	0	0	3.101e-05		2.157e-05	0	0	0	0		0	0	0	0	0
k__Bacteria;p__Verrucomicrobia;c__Opitutae;o__Opitutales;f__Opitutaceae;g__Opitutus	0.0008	0.00057116	0.00046033	0.00083146	0.00015524		0.00060874	0.00053156	0.00093334	0.00081201	0.00060004		0.0014478	0.00109387	0.00208282	0.00138465	0.00356315		0.00170268	0.00203277	0.00132287	0.00106869	0.00211155
k__Bacteria;p__Verrucomicrobia;c__[Methylacidiphilae];o__Methylacidiphilales;f__;g__	0	4.76e-05	4.185e-05	0	6.265e-05		9.612e-05	0.00026367	0.00027223	8.312e-05	0.00013367		0	0	0	0	0		0	0	0	0	0
k__Bacteria;p__Verrucomicrobia;c__[Pedosphaerae];o__[Pedosphaerales];f__;g__	0.00216471	0.00152308	0.00225979	0.0020597	0.00112754		0.00592721	0.00600967	0.0043556	0.00630972	0.00500917		0.00200202	0.00210671	0.00247114	0.00231117	0.0061608		0.00717558	0.00839138	0.00866784	0.00689137	0.00533841
k__Bacteria;p__Verrucomicrobia;c__[Pedosphaerae];o__[Pedosphaerales];f__Ellin515;g__	0.0111529	0.0122799	0.012931	0.0140025	0.0129251		0.00205049	0.003955	0.00190558	0.00200546	0.00210065		0.00097878	0.00230928	0.00211812	0.00090147	0.00916813		0.00166214	0.0016917	0.00273198	0.00113002	0.0014201
k__Bacteria;p__Verrucomicrobia;c__[Pedosphaerae];o__[Pedosphaerales];f__[Pedosphaeraceae];Other	4.706e-05	4.76e-05	0	0	6.559e-05		0.00025631	0.00026367	0.00035	0.00039158	0.00032618		9.216e-05	0.00016205	3.53e-05	8.103e-05	7.613e-05		0.0004054	0.000331	0.00051029	0.0004006	0.00034119
k__Bacteria;p__Verrucomicrobia;c__[Pedosphaerae];o__[Pedosphaerales];f__[Pedosphaeraceae];g__Pedosphaera	9.412e-05	0	8.37e-05	0	0		0.0007369	0.00219722	0.00132224	0.0010066	0.00088262		6.843e-05	4.051e-05	0.00010591	2.631e-05	8.771e-05		0.00154052	0.00156784	0.00123898	0.00120235	0.00183007
k__Bacteria;p__Verrucomicrobia;c__[Pedosphaerae];o__[Pedosphaerales];f__auto67_4W;g__	0.00089412	0.00061875	0.00058587	0.00049678	0.00044123		0.0142894	0.00760239	0.0106557	0.00910645	0.0111941		0.00221545	0.00814939	0.00723691	0.00720035	0.00713601		0.0292293	0.030549	0.0290288	0.0282158	0.0220174
k__Bacteria;p__Verrucomicrobia;c__[Spartobacteria];o__[Chthoniobacterales];f__[Chthoniobacteraceae];g__Candidatus Xiphinematobacter	0.00517647	0.00586397	0.00485437	0.00621211	0.00482007		0.00182525	0.00180172	0.00287781	0.00172655	0.00192206		0.0062357	0.00763041	0.00758993	0.00661555	0.00715409		0.0002027	0.00027613	0.00018303	0.00150358	0.00233001
k__Bacteria;p__Verrucomicrobia;c__[Spartobacteria];o__[Chthoniobacterales];f__[Chthoniobacteraceae];g__Chthoniobacter	0	0.00019039	8.37e-05	0.00020058	8.258e-05		6.408e-05	4.394e-05	7.778e-05	6.909e-05	5.741e-05		9.215e-05	0.00015032	0.00021181	0.00021534	0.00012022		0.0006081	0.00060016	0.00063022	0.00503749	0.00042146
k__Bacteria;p__Verrucomicrobia;c__[Spartobacteria];o__[Chthoniobacterales];f__[Chthoniobacteraceae];g__DA101	0.0449882	0.0505474	0.0454469	0.042258	0.047003		0.00019223	0.00021972	0.00198336	0.00029615	0.00021604		0.00812125	0.0130921	0.00854309	0.00264672	0.0121102		0.00085134	0.0009133	0.00091318	0.00037878	0.00021788
k__Bacteria;p__WPS-2;c__;o__;f__;g__	0.0255059	0.0275583	0.0250251	0.02536	0.024115		0.0292312	0.0281148	0.0644508	0.0389152	0.0540355		0.042575	0.0404604	0.0441628	0.042152	0.0411848		0.0456346	0.0371398	0.0480298	0.039023	0.0420025
k__Bacteria;p__WS3;c__PRR-12;o__Sediment-1;f__;g__	0.000547059	0.00052356	0.00058587	0.0004287	0.0003221		0	0	0	0	0		0.00011245	0	0.00013537	0.00043051	0.00013395		0	0	0	0	0
k__Bacteria;p__WS3;c__PRR-12;o__Sediment-1;f__PRR-10;g__	0.00022353	0.00176107	0.00129729	0.00415488	0		0	0	0	0	0		0	0	0	0	0		0	0	0	0	0
